# Supplementary material for: Design Polyaniline/α-Zirconium Phosphate Composites for Achieving Self-Healing Anti-Corrosion of Carbon Steel
Source: Nanomaterials (Basel). 2023 Dec 27;14(1):76. doi: 10.3390/nano14010076 (PMC10780750; doi:10.3390/nano14010076)
Supplement: Supplementary file 1 [file nanomaterials-14-00076-s001.zip]

Archive with 1 entries (1 files):
- nanomaterials-2751989-supplementary.pdf
